# Supplementary material for: The computationally designed TRI2-2 miniprotein inhibitor protects against multiple SARS-CoV-2 Omicron variants
Source: Commun Biol. 2026 Jan 10;9:224. doi: 10.1038/s42003-025-09499-2 (PMC12901202; doi:10.1038/s42003-025-09499-2)
Supplement: Supplementary file 3 — Supplementary_Data_1 [file 42003_2025_9499_MOESM3_ESM.xlsx]

## Sheet: Figure 1A
Wuhan-Hu-1	Delta	BA.1	BA.2	BA.2.12.1	BA.2.75.2	BA.5	BQ.1.1	XBB.1.5	BA.2.86	JN.1	KP.3
1.21e-12	1.14e-12	9.28e-10	4.93e-10	8.51e-10	5.42e-10	3.06e-11	2.1e-10	6.58e-10	3.88e-10	6.19e-09	1e-05
4.01e-12	5.66e-12	6.67e-09	2.81e-09	1.5e-09	1.86e-09	1.77e-09	1.39e-09	3.39e-09	2.36e-09	2.99e-08	1e-05

## Sheet: Figure 1B
	Wuhan-Hu-1			Delta			BA.1			BA.2			BA.2.12.1			BA.2.75.2			BA.5			BQ.1.1			XBB.1.5			BA.2.86			JN.1			KP.3
AHB2	16.53	23.01	49.1	3.727	3.292	12.37	500	500	500	500	500	500	500	500	500	500	500	500	500	500	500	500	500	500	500	500	500	500	500	500	500	500	500	500	500	500
TRI2-2	1.186	2.159	0.7721	0.8041	2.615	0.8382	0.3147	0.8839	0.156	0.2017	0.4537	0.09779	0.1488	0.3863	0.05323	1.256	3.91	0.713	0.3572	0.8617	0.148	2.224	4.524	0.9085	2.963	5.856	0.9922	0.1467	0.2319	0.1849	111.6	188.5	164.6	500	500	500

## Sheet: Figure 1C
Wuhan-Hu-1			BQ.1.1			XBB.1.5			BA.2.86
Control	TRI2-2		Control	TRI2-2		Control	TRI2-2		Control	TRI2-2
100	31.8		100	20.2		100	21.8		100	11
100	48.2		100	34.1		100	68.1		100	44.5
100	7.19		100	6.49		100	27.9		100	18.4
100	21.2		100	10.4		100	14.9		100	19.6

## Sheet: Figure 2B
	Flu										TRI2-2
0	100	100	100	100	100	100	100	100	100	100	100	100	100	100	100	100	100	100	100	100
1	96.0539	96.2264	97.5475	95.9591	96.2851	96.9882	97.4487	95.7166	95.2673	97.8221	97.4542	96.6651	97.0414	97.1308	96.4802	96.4266	97.4727	96.6891	96.5209	95.9358
2	96.2945	96.9037	98.048	96.446	97.2892	97.6471	97.5042	95.0291	95.657	97.5045	98.8289	93.3301	96.4497	93.0856	94.2141	93.2323	95.2924	95.344	94.5328	94.1295
3	98.3638	96.6618	100.751	94.5959	90.4116	95.8118	92.2352	94.7647	97.9399	95.8258	96.5377	91.9768	100.108	93.7441	94.5034	92.366	101.685	95.8096	96.0239	96.7386
4	93.1184	92.4528	97.6476	90.6037	87.5502	94.5882	90.1276	92.5965	93.4298	92.6044	96.7923	94.3451	99.9462	95.1082	94.8409	97.1305	100.793	98.2411	94.9801	95.986
5	89.461	91.3401	91.1912	86.1733	82.0783	92.8471	84.4149	90.6399	88.0846	91.6969	98.3198	95.7467	99.7848	98.0715	94.8891	99.242	100.099	102.638	92.992	94.9323
6	81.3282	80.7934	87.0871	85.6865	74.7992	85.1765	84.3039	86.1978	87.4165	89.3829	99.7963	95.2151	98.9779	93.603	86.3067	98.5382	98.1169	97.2581	96.4215	85.8003

## Sheet: Figure 2C
	Flu										TRI2-2
0	100	100	100	100	100	100	100	100	100	100	100	100	100	100	100	100	100	100	100	100
1	96.2353	96.9586	98.1922	98.2033	98.2108	96.2595	96.1287	96.948	97.5731	96.6748	97.0557	97.349	96.493	98.0188	97.4047	95.7155	97.2635	97.107	97.4703	96.9453
2	93.0824	94.4415	96.1465	95.8419	95.0677	93.7463	93.7296	94.659	94.3041	93.5452	94.5846	95.2872	95.0902	95.9881	95.6378	93.0212	93.7384	94.5998	92.9788	95.7663
3	91.2	93.5501	95.1951	87.3717	93.2302	88.72	92.639	89.7949	89.2521	89.3888	92.4816	94.2563	98.3968	94.3536	99.9448	89.8852	95.8256	91.9479	91.2235	97.8564
4	85.6941	86.2611	89.2008	84.0862	89.942	84.0444	83.4787	85.2647	84.7945	82.6895	88.8538	95.2872	97.0942	92.5211	109.774	94.0813	95.6865	92.189	103.149	100.107
5	81.6941	83.0624	82.5404	77.5667	83.8008	77.2063	81.1341	77.444	82.5161	78.533	84.3849	93.4217	96.2926	90.8866	97.46	95.318	92.9963	92.6712	93.2886	99.8392
6	79.5294	77.6088	75.6422	72.3819	77.3694	73.0567	76.8811	71.0539	78.2566	74.8166	83.5962	89.838	92.6854	86.6766	96.0795	96.4664	87.6623	88.2353	88.7971	90.0322

## Sheet: Figure 2D
	Flu										TRI2-2
0	100	100	100	100	100	100	100	100	100	100	100	100	100	100	100	100	100	100	100	100
1	97.4468	96.1404	97.3656	97.7368	97.1782	97.672	96.911	98.1	96.8715	98.1183	97.4444	98.5279	97.5806	98.5714	98.1407	98.7719	98.9691	96.9613	99.0594	97.8571
2	95.4255	94.269	96.1828	95.4211	95.1485	96.7725	96.1257	96.85	95.4749	96.828	95.1667	97.8173	96.828	97.4603	96.5829	97.1345	98.4021	95.1934	98.1683	96.8681
3	96.9681	98.1871	99.0323	98.8421	97.6733	100.476	98.0105	99.3	96.4804	100.108	98.1111	99.4416	100.86	99.3122	99.6482	99.2398	100.052	98.8398	98.8614	98.5165
4	100.266	102.982	100.753	102.579	99.0594	104.18	101.937	99.6	96.9274	101.989	99.6111	99.8477	103.387	103.228	101.005	102.222	101.495	101.215	99.5545	103.187
5	105.213	107.076	103.656	110.421	101.733	110.053	104.136	95.85	95.9218	104.946	101.167	99.0355	107.312	106.243	103.869	108.129	102.835	104.862	100.05	107.527
6	100.798	103.567	103.548	106.211	96.7327	90.1587	101.257	102.35	105.642	100.645	100.389	97.1574	102.527	104.339	100.402	104.971	102.474	100.387	92.1782	101.813

## Sheet: Figure 2E
Flu										TRI2-2
658	947	1900	1200	1050	1570	893	761	1940	1580	634	634	634	634	634	634	634	634	634	634

## Sheet: Figure 2F
Flu										TRI2-2
2500	943	1100	2070	794	652	933	1630	2000	1180	634	634	634	634	634	634	634	634	634	634

## Sheet: Figure 2G
Flu										TRI2-2
1315.79	2083.33	3080.57	956.938	2105.26	2622.38	1785.71	1776.65	2777.78	988.142	657.462	657.462	657.462	657.462	657.462	657.462	657.462	657.462	657.462	657.462

## Sheet: Figure 2H
Flu										TRI2-2
199000	327000	266000	188000	220000	271000	305000	232000	345000	187000	22400	19200	28700	25000	20600	26600	24700	41700	15000	33000

[truncated: 6 more sheets: Figure 2I, Figure 2J, Supplementary Figure 1, Supplementary Figure 2, Supplementary Figure 3, Supplementary Figure 5]
